# Supplementary material for: NCBP3 positively impacts mRNA biogenesis
Source: Nucleic Acids Res. 2020 Sep 22;48(18):10413–27. doi: 10.1093/nar/gkaa744 (PMC7544205; doi:10.1093/nar/gkaa744)
Supplement: gkaa744_Supplemental_Files [file gkaa744_supplemental_files.zip]

Archive with 2 entries (2 files):
- Supplemental Figures and Tables.pdf
- Supplemental_Table_S2.xlsx
